# Supplementary material for: cGAMP Promotes Germinal Center Formation and Production of IgA in Nasal-Associated Lymphoid Tissue
Source: Med Sci (Basel). 2017 Dec 18;5(4):35. doi: 10.3390/medsci5040035 (PMC5753664; doi:10.3390/medsci5040035)
Supplement: Supplementary file 1 [file medsci-05-00035-s001.zip]

Archive with 2 entries (2 files):
- Takaki Table S1.xlsx
- medsci-247045-figures (2).pdf
